# Supplementary material for: Interaction Effect of Phase Angle and Age on Femoral Neck Bone Mineral Density in Patients with Non-Dialysis Chronic Kidney Disease Stage 5
Source: Nutrients. 2023 Mar 30;15(7):1680. doi: 10.3390/nu15071680 (PMC10096762; doi:10.3390/nu15071680)
Supplement: Supplementary file 1 [file nutrients-15-01680-s001.zip]

Archive with 1 entries (1 files):
- nutrients-2292526-supplementary.pdf
